# Supplementary material for: Ideal Cardiovascular Health and Risk of Cardiovascular Events or Mortality: A Systematic Review and Meta-Analysis of Prospective Studies
Source: J Clin Med. 2023 Jun 30;12(13):4417. doi: 10.3390/jcm12134417 (PMC10342759; doi:10.3390/jcm12134417)
Supplement: Supplementary file 1 [file jcm-12-04417-s001.zip]

Archive with 1 entries (1 files):
- jcm-2470155-supplementary.docx
